# Supplementary material for: Phylogenetic Analysis of Escherichia coli Isolated from Australian Feedlot Cattle in Comparison to Pig Faecal and Poultry/Human Extraintestinal Isolates
Source: Antibiotics (Basel). 2023 May 11;12(5):895. doi: 10.3390/antibiotics12050895 (PMC10215834; doi:10.3390/antibiotics12050895)
Supplement: Supplementary file 1 [file antibiotics-12-00895-s001.zip]

Archive with 1 entries (1 files):
- antibiotics-2360019-supplementary.pdf
